# Supplementary material for: 1-L Transcription in Alzheimer’s Disease
Source: Curr Issues Mol Biol. 2022 Aug 9;44(8):3533–51. doi: 10.3390/cimb44080243 (PMC9406503; doi:10.3390/cimb44080243)
Supplement: Supplementary file 1 [file cimb-44-00243-s001.zip]

Archive with 1 entries (1 files):
- cimb-1817881-supplementary.pdf
